# Supplementary material for: MEF2A transcriptionally upregulates the expression of ZEB2 and CTNNB1 in colorectal cancer to promote tumor progression
Source: Oncogene. 2021 Apr 16;40(19):3364–77. doi: 10.1038/s41388-021-01774-w (PMC8116210; doi:10.1038/s41388-021-01774-w)
Supplement: Supplementary file 8 — Table S1 [file 41388_2021_1774_MOESM8_ESM.xls]

## Sheet: Sheet1
gene	locus	value_1	value_2	log2(fold_change)	test_stat	p_value
ZEB2	2:144364363-144524583	0.140647	642.161	12.1566	0.947301	5e-05
MEF2A	15:99565416-99733561	13.2098	8148.74	9.26883	31.1506	5e-05
IFI44L	1:78619921-78646145	0.0487437	5.93377	6.92759	0.7247	0.0026
IFI27	14:94104835-94116698	7.9818	500.827	5.97145	8.78822	5e-05
OAS1	12:112906776-113017751	1.9268	61.1245	4.98747	2.8497	0.00445
PRKN	6:161347419-163324530	0.0935869	2.92577	4.96637	0.447041	0.0057
ANPEP	15:89784888-89815401	0.0743566	2.05782	4.79051	0.610256	0.01645
IFI6	1:27666060-27703063	64.2391	1681.48	4.71014	12.9225	5e-05
OAS2	12:112906776-113017751	0.103565	2.59527	4.64728	0.658351	0.03845
RSPO2	8:107899315-108083648	0.0380127	0.856767	4.49435	0.355823	0.0411
IFIT2	10:89213568-89414557	3.29255	64.3677	4.28906	4.81901	0.00025
WDR49	3:167441788-167653983	0.048741	0.930106	4.25419	0.402144	0.03245
IFIT1	10:89213568-89414557	10.3681	187.868	4.1795	6.28463	5e-05
CMPK2	2:6840569-6898239	0.548651	9.4759	4.1103	3.64918	5e-05
IFI44	1:78649795-78664078	3.29629	55.9344	4.08482	7.27098	5e-05
IFITM1	11:307630-315272	10.3336	173.579	4.07017	5.56708	0.0001
IFIT3	10:89213568-89414557	2.12029	31.7857	3.90604	2.98259	0.0048
CCL5	17:35868966-35885863	0.458848	6.55565	3.83665	3.84493	0.00635
SPOCK1	5:136975297-137598379	0.0801652	1.1096	3.79092	0.424634	0.0179
BST2	19:17402938-17405648	6.55717	85.4344	3.70367	7.55654	5e-05
OASL	12:121019110-121039242	4.56542	56.9216	3.64016	8.40486	5e-05
CTSS	1:150730195-150765957	0.132147	1.48708	3.49226	0.990745	0.01355
TRANK1	3:36826819-36945098	0.0937468	1.01176	3.43196	1.02001	0.01
CRYAB	11:111908564-111926872	0.111433	1.15367	3.37199	0.463528	0.018
LGALS9	17:27456469-27649560	3.53197	34.9983	3.30874	2.48417	0.005
PARP10	8:143977152-144047085	2.73799	25.7593	3.2339	1.24921	0.0023
CASS4	20:56412111-56460387	0.13879	1.19581	3.10702	2.88155	0.02405
TTC23L	5:34837548-34899456	0.117246	1.00139	3.09439	0.627361	0.0229
RFPL3S	22:32354884-32385631	0.363489	2.84242	2.96714	1.47673	0.0266
JUN	1:58780787-58784327	10.0209	76.0932	2.92476	8.86468	5e-05
EPSTI1	13:42886387-42992271	0.828693	6.09259	2.87815	2.25771	0.00435
PATL2	15:44665731-44711316	0.352283	2.48919	2.82087	1.58432	0.00775
IFIH1	2:162267078-162318703	4.89749	33.8483	2.78897	6.47997	5e-05
DDX60	4:168216292-168318807	4.24401	29.3311	2.78893	4.74086	5e-05
LAMP3	3:183122212-183163839	2.91523	19.3381	2.72976	6.04537	5e-05
OAS3	12:112906776-113017751	18.1706	119.278	2.71465	5.04369	5e-05
ATF3	1:212565333-212620777	21.7039	137.94	2.66801	6.12061	5e-05
CCL20	2:227805738-227817564	0.904428	5.62915	2.63784	2.55811	0.0148
TNFAIP3	6:137823672-137883312	3.20649	19.9217	2.63528	3.46981	5e-05
CXCL8	4:73740505-73743716	5.98444	36.9851	2.62766	6.32359	5e-05
CFB	6:31897784-31952084	1.76248	10.8234	2.61847	2.15259	0.0082
BATF2	11:64987942-64997045	1.72605	10.5849	2.61646	4.85703	5e-05
ISG15	1:1001137-1014540	363.979	2185.42	2.58598	7.55409	5e-05
HERC5	4:88457116-88506163	7.99461	47.0524	2.55717	7.5225	5e-05
PLXNA2	1:208022241-208244320	0.590579	3.34982	2.50388	1.5313	0.0445
NEDD9	6:11173451-11382348	0.315996	1.76012	2.4777	1.08257	0.00345
SAMD9L	7:93130054-93148369	0.197944	1.09584	2.46888	0.898531	0.04575
ITGAM	16:31259966-31332892	0.283488	1.55233	2.45307	0.893591	0.0349
USP18	22:18149898-18177397	5.29791	28.2129	2.41286	6.36364	5e-05
DDX58	9:32455704-32526324	8.83611	46.502	2.39581	7.2547	5e-05
MITF	3:69739434-69968337	0.320021	1.67222	2.38553	0.982003	0.01925
APOL3	22:36140329-36166177	0.220432	1.14112	2.37204	0.524426	0.0081
SAMD9	7:93099512-93118023	4.57064	23.5265	2.36382	7.1016	5e-05
PARP9	3:122527923-122575203	8.80155	45.0057	2.35428	4.93536	5e-05
IRF7	11:612552-615999	19.7632	99.7944	2.33615	5.75241	5e-05
STAT1	2:190880796-191020960	55.2164	276.774	2.32554	4.73057	5e-05
SLC6A13	12:220620-262873	0.30084	1.49288	2.31103	0.831927	0.0259
DAPP1	4:99816832-99870154	0.311868	1.50176	2.26764	2.27726	0.0318
IFI35	17:43006724-43014456	15.7552	72.8064	2.20824	5.5338	5e-05
NMI	2:151270464-151290057	4.04583	18.3893	2.18436	4.60308	5e-05
SMAP1	6:70667775-70957038	0.711046	3.21639	2.17743	2.19301	0.01805
CXCL1	4:73869392-73871242	3.22666	14.5593	2.17383	4.0159	0.0008
CYR61	1:85580760-85583962	7.29624	32.8678	2.17145	5.34067	5e-05
PLA2G4C	19:48047842-48110817	2.20275	9.90764	2.16924	2.02785	0.0043
MX1	21:41420303-41459214	0.995347	4.45735	2.16292	1.70467	0.00655
ALB	4:73397113-73421412	0.399331	1.77183	2.14958	0.758237	0.0203
HIST2H2BE	1:149884458-149886652	0.612679	2.71031	2.14525	3.22041	0.0078
ISG20	15:88636152-88656483	5.04908	22.0025	2.12358	3.37639	0.0003
CTNNB1	3:41194740-41962430	6.88787	29.9891	2.12231	1.38389	0.018385
DCAF4L1	4:41981695-41986467	0.225378	0.969655	2.10512	3.00991	0.01355
RASGRP3	2:33436323-33564750	0.787556	3.35302	2.09001	1.29635	0.0124
GCNA	X:71578410-71613583	0.301437	1.28009	2.08631	1.68265	0.0346
HIST1H2BC	6:26114872-26123926	1.26223	5.31721	2.07469	2.17335	0.04235
HCLS1	3:121631398-121660927	0.241931	1.00153	2.04954	0.753368	0.0387
LINC01572	16:72283300-72665009	0.639851	2.63624	2.04267	1.42807	0.04455
PSMB9	6:32840716-32859585	17.9303	70.364	1.97244	2.37801	0.01635
DTX3L	3:122527923-122575203	5.7432	22.4452	1.96648	4.25081	5e-05
TNFRSF9	1:7915893-7943165	0.406646	1.57763	1.95591	1.66896	0.03705
PNPT1	2:55634264-55693910	12.6473	47.8759	1.92047	1.75882	0.0062
KRTAP2-3	17:41059239-41060114	11.7807	44.5445	1.91883	4.68086	5e-05
TCTE3	6:169740113-169751587	0.977522	3.58157	1.87339	2.89276	0.00685
EGR1	5:138465489-138469315	37.5517	136.944	1.86664	5.80519	5e-05
PLSCR1	3:146515179-146544864	34.9018	126.409	1.85673	4.61435	5e-05
CTGF	6:131948175-132077393	2.32085	8.36768	1.85017	4.09297	0.00025
WASH7P	1:11868-31109	2.16854	7.77239	1.84163	3.36719	0.00355
HELZ2	20:63558085-63574239	20.8585	74.5689	1.83794	2.94772	5e-05
RELB	19:45001429-45038198	7.89808	28.2257	1.83744	4.30571	5e-05
TYW1B	7:72558743-72828198	0.860916	2.95966	1.78149	2.90287	0.00425
HERC6	4:88378738-88443111	4.97572	17.069	1.7784	3.39267	5e-05
HLA-V	6:29790953-29797811	0.83136	2.84407	1.77441	1.73021	0.0316
PARP14	3:122680617-122730840	4.39828	14.894	1.75972	3.47796	5e-05
BIRC3	11:102317449-102339403	6.91906	23.3093	1.75226	4.07955	5e-05
AL645608.7	1:995965-998051	3.80031	12.7417	1.74537	4.18136	0.00035
SP110	2:230121369-230313215	13.3159	44.2314	1.73192	2.96567	0.00025
CXCL3	4:74036588-74038807	1.82925	6.04588	1.7247	2.5338	0.01455
EIF2AK2	2:37084450-37157065	23.198	76.1686	1.71519	2.33981	0.00065
NRG1	8:31639385-32767959	1.26172	4.12298	1.7083	1.39444	0.0268
CHN1	2:174799362-175005369	1.08997	3.54389	1.70105	1.43488	0.00965
NOCT	4:139015788-139177218	8.0535	25.8783	1.68406	3.37932	0.0027
FOS	14:75278773-75282230	8.89141	28.5368	1.68234	3.90321	5e-05
AC239799.2	1:146235805-146237807	0.534321	1.68636	1.65814	2.23783	0.03975
TRIM21	11:4384896-4393696	10.4234	32.8423	1.65573	4.60307	5e-05
KRT80	12:52164114-52223804	4.32866	13.5863	1.65016	4.55334	5e-05
TPPP3	16:67389808-67393535	0.916513	2.85263	1.63806	1.86596	0.04465
ZBTB7C	18:48026672-48410752	0.297474	0.921242	1.63082	0.363582	0.0294
SP100	2:230415941-230580006	41.4092	124.922	1.593	3.41975	0.0001
C19orf66	19:10086121-10102796	12.9721	38.6424	1.57477	3.3757	0.00045
ZNF79	9:127424373-127445372	3.23255	9.54074	1.56143	3.58512	0.0006
APOL6	22:35648394-35668409	0.326724	0.960576	1.55583	3.06679	0.00595
IFITM3	11:318639-330122	368.829	1083.4	1.55454	4.68427	5e-05
DUSP8	11:1554043-1599184	3.27226	9.53623	1.54313	4.03528	0.0001
NLRC5	16:56989484-57083531	5.0227	14.597	1.53914	1.64914	0.02535
POU2F2	19:42086109-42196585	0.74469	2.15893	1.5356	0.868579	0.0479
PARP12	7:140023743-140063721	15.7563	45.1069	1.51741	3.23223	0.0003
EGR2	10:62811995-62919900	1.40735	4.01251	1.51152	2.35237	0.0059
CSRNP1	3:39141854-39172952	7.98142	22.4816	1.49403	4.21835	5e-05
PPP1R15A	19:48872391-48876057	24.0559	67.1659	1.48134	4.56718	5e-05
CHST11	12:104455294-104762014	7.13327	19.4936	1.45037	1.91744	0.0403
SEMA4A	1:156147365-156177752	0.620622	1.69017	1.44538	1.09057	0.04295
SELPLG	12:108622276-108641318	0.636091	1.72202	1.4368	1.98142	0.0456
RAET1L	6:150018333-150025532	1.68585	4.55516	1.43403	2.05757	0.0461
CPA4	7:130293133-130324180	8.32279	22.4271	1.43011	2.23761	0.0156
TRIM14	9:98056738-98119212	11.8013	31.7211	1.4265	2.60402	0.00205
UBE2L6	11:57551655-57568284	27.0184	71.0756	1.39541	4.16256	5e-05
FOSL1	11:65892048-65900573	65.0393	170.505	1.39043	4.26938	5e-05
CPEB2	4:15002673-15446166	1.91663	4.98274	1.37837	2.65747	0.00195
APOL2	22:36226202-36239954	7.79449	20.0891	1.36589	2.48036	0.00515
UPP1	7:48088627-48108733	22.3237	56.6647	1.34387	3.45694	0.0005
IFIT5	10:89414585-89421001	6.61113	16.6892	1.33594	3.94739	0.0002
PPM1K	4:88257619-88284769	3.97015	9.94767	1.32517	1.95106	0.0205
HSH2D	19:16111628-16158575	21.154	52.9582	1.32392	2.10924	0.0129
HES4	1:998961-1000172	52.2544	130.311	1.31834	3.94805	0.0001
HDAC9	7:18086948-19002416	2.09036	5.19997	1.31475	1.20451	0.01685
MAP3K8	10:30433936-30461833	2.60294	6.46517	1.31254	2.13471	0.021
DHX58	17:42101403-42112733	3.56288	8.82479	1.30852	2.16133	0.02615
TAP2	6:32812762-32838822	23.2525	57.0695	1.29533	3.0983	0.00045
TAP1	6:32840716-32859585	28.8076	68.6264	1.25232	3.48664	0.00025
GPR3	1:27392643-27395814	2.23549	5.30832	1.24766	2.57587	0.0136
THBS1	15:39581078-39920892	3.89962	9.21776	1.24108	1.48188	0.00715
NFKBIA	14:35401510-35404749	23.3811	55.0425	1.2352	1.68315	0.02265
NR1D1	17:40019096-40100725	26.5972	62.6089	1.23509	2.48379	0.0159
AMOTL2	3:134351851-134375479	13.4159	31.4959	1.23122	3.4347	5e-05
PER1	17:8140471-8163546	25.6916	59.7556	1.21778	1.53363	0.0245
CRY2	11:45847117-45883248	4.10183	9.48375	1.20919	1.72946	0.0294
DUSP1	5:172758225-172782334	6.01328	13.8574	1.20444	3.08089	0.0034
CSF1	1:109910241-109930992	2.40983	5.53398	1.19939	1.84886	0.0336
ZC3HAV1	7:139043519-139109719	16.3743	37.59	1.19892	3.31741	0.00045
TDRD7	9:97411949-97496125	7.23698	16.6099	1.19859	3.10406	0.00045
HIST1H2BD	6:26158145-26184655	18.2297	41.6036	1.19042	2.52474	0.01225
ZC3H12A	1:37474551-37484379	4.86776	10.9737	1.17272	1.97606	0.0104
GADD45B	19:2476121-2478259	22.4879	50.4785	1.16652	2.70035	0.00295
PMAIP1	18:59899947-59904306	43.9649	98.1883	1.1592	3.5934	0.0002
CCT6P1	7:65647009-65770810	3.29266	7.28831	1.14633	2.1733	0.03535
DNAJC27	2:24943635-25039694	1.98783	4.37614	1.13847	1.44705	0.0364
HBEGF	5:140332842-140346631	4.65874	10.2383	1.13596	2.77094	0.00415
ACHE	7:100889993-100896974	2.7747	6.00777	1.1145	2.13018	0.0151
KLF4	9:107484851-107490482	12.8041	27.6919	1.11286	2.97047	0.0035
MAP3K14	17:45190930-45317145	5.28016	11.3795	1.10778	2.02259	0.0132
LGALS3BP	17:78971237-78980109	213.941	459.491	1.10282	2.72131	0.0021
PLK2	5:58453981-58460260	35.4275	75.57	1.09294	2.45873	0.002
CYLD	16:50693587-50803338	5.74571	12.2093	1.08742	1.58208	0.01995
KLF10	8:102648778-102655902	36.4995	77.3991	1.08444	3.44623	0.0002
ALKBH8	11:107502725-107565746	4.13816	8.76517	1.08279	2.15305	0.02045
CRY1	12:106991363-107123314	5.61776	11.8935	1.08211	1.96864	0.02025
PHF11	13:49495609-49528987	10.9418	23.1393	1.0805	2.4786	0.0075
KDM6A	X:44873176-45112602	7.32125	15.3861	1.07146	1.87011	0.0222
LAP3	4:17577191-17614571	53.7185	112.483	1.06622	3.22582	0.0008
MXD1	2:69893559-69942945	4.04119	8.46021	1.06591	1.80653	0.02175
GADD45A	1:67685060-67688338	79.5345	166.497	1.06585	3.27664	0.00135
SBDSP1	7:72829424-72836701	18.8595	39.4322	1.06408	2.56675	0.0102
NKX3-1	8:23678692-23682927	3.8821	8.07868	1.05728	2.4058	0.0133
IFITM2	11:307630-315272	96.6865	199.35	1.04392	2.49053	0.01495
NUAK2	1:205302058-205321791	2.58308	5.29881	1.03657	2.50182	0.0164
ZNFX1	20:49219294-49484297	14.4037	29.3227	1.02558	1.90666	0.0495
ANKRD33B	5:10564329-10657816	5.08278	10.3464	1.02544	2.60774	0.0048
GEM	8:94249252-94262350	10.8193	21.9605	1.0213	2.45563	0.0085
TENT5B	1:27005019-27012836	7.22838	14.6592	1.02006	2.77137	0.0063
SERTAD1	19:40421591-40426025	13.1463	26.5987	1.0167	2.98239	0.00445
SECTM1	17:82321023-82334074	6.01454	12.1443	1.01375	1.7883	0.0468
SEMA7A	15:74409288-74433958	11.5708	23.2739	1.00823	2.17822	0.0069
MAFF	22:38111494-38216511	14.6304	29.399	1.0068	2.42113	0.01315
SAMHD1	20:36876120-36951901	10.4297	20.8856	1.00181	2.47197	0.0018
NR4A1	12:52022831-52059507	15.307	30.5253	0.995817	1.95656	0.03115
PML	15:73994672-74047812	15.1317	29.926	0.983824	2.43102	0.00505
ETS1	11:128458760-128587558	10.6686	21.0938	0.983447	2.53443	0.0042
SLC25A25	9:128061232-128118693	6.76226	13.3662	0.983008	2.00959	0.0361
TNFRSF12A	16:3014711-3022383	88.1227	173.214	0.974973	3.07517	0.0014
SNHG12	1:28553084-28583132	63.2967	124.079	0.971061	2.31462	0.01645
BRPF1	3:9731728-9748018	6.96642	13.5589	0.960751	1.63742	0.0315
CEP135	4:55948870-56033363	4.36118	8.46304	0.956456	1.95124	0.0314
RIOK3	18:23452822-23486603	32.4534	62.8515	0.953579	2.08693	0.0074
RND3	2:150468194-150539011	9.97325	19.3117	0.953337	2.25519	0.007
PLEKHA4	19:48837096-48868632	9.49277	18.3128	0.947955	1.85367	0.0256
SIX1	14:60643414-60658259	1.92291	3.68951	0.940136	1.86646	0.0445
ANGPTL4	19:8363288-8404434	64.6339	123.333	0.932201	2.22315	0.01925
PIM1	6:37170202-37175426	9.06949	17.2917	0.930987	2.63123	0.00685
AEN	15:88621295-88632282	21.1024	40.1141	0.926705	2.45597	0.0043
WHAMM	15:82809627-82836108	3.54149	6.65536	0.910159	2.04922	0.01775
CPEB3	10:92046691-92291087	1.29533	2.42187	0.902803	2.05338	0.03965
IRAK2	3:10164864-10243743	2.78601	5.2052	0.901752	2.1948	0.0315
C1orf52	1:85249952-85259672	23.3058	43.4032	0.89711	2.14049	0.02855
SHISA5	3:48467797-48504826	49.3373	91.5254	0.891492	2.6939	0.00365
SBNO2	19:1107635-1174283	17.908	33.1694	0.88925	1.93797	0.0057
CCND3	6:41934932-42050357	17.1562	31.2047	0.863033	2.1378	0.0097
IER2	19:13150414-13154908	50.2675	91.2525	0.860237	2.29128	0.01835
SLFN5	17:35243035-35273655	10.3125	18.643	0.854234	1.95645	0.0304
STAT2	12:56341596-56360155	39.7043	71.6951	0.852578	1.93932	0.0212
DKK1	10:50990890-52318042	108.034	194.918	0.851382	1.87746	0.02875
TYMP	22:50523567-50532580	26.5411	47.6436	0.844054	2.26195	0.02095
TRIM26	6:30184454-30213427	22.6299	40.441	0.837588	2.13655	0.022
AP4E1	15:50908671-51005900	3.99061	7.10866	0.832967	2.04691	0.0352
TUBB2A	6:3153668-3157526	19.5095	34.7473	0.832724	2.39406	0.0157
RASSF1	3:50329781-50340980	19.9855	35.5587	0.831251	2.46142	0.01345
CD83	6:14117255-14136918	6.27965	11.1395	0.82693	2.18972	0.0279
N4BP3	5:178113442-178126087	3.2768	5.79673	0.822953	2.30159	0.0223
IGFBP6	12:53097435-53102345	74.0344	130.792	0.821007	2.37761	0.0142
B2M	15:44711486-44718877	493.925	865.257	0.808836	2.3714	0.0149
CCSER2	10:84328557-84518521	9.14027	15.8659	0.795618	1.59418	0.0494
LATS2	13:20973031-21061547	5.43931	9.43937	0.795265	2.24855	0.01805
ARRDC4	15:97960697-97973838	8.35719	14.4997	0.794937	2.38428	0.01785
NOL6	9:33461440-33473930	8.33071	14.3902	0.788573	2.23382	0.02375
SNHG5	6:85660949-85678748	217.88	374.585	0.781762	2.13763	0.0287
ADAR	1:154582056-154628013	72.3946	123.948	0.775779	1.39875	0.02255
ABTB2	11:34150987-34358008	5.44029	9.28822	0.771718	2.15442	0.0277
DUSP14	17:37489830-37513501	21.6396	36.9331	0.771241	2.26036	0.0228
SNHG15	7:44983022-44986961	25.6968	43.8369	0.770557	1.9267	0.0487
EPHA2	1:16124336-16157329	78.4506	133.679	0.76892	1.78738	0.03205
SPTY2D1	11:18588780-18634791	9.86256	16.799	0.768339	1.88944	0.02935
MED27	9:131860106-132079908	19.2709	32.7549	0.765284	2.13489	0.0269
F3	1:94529224-94541800	18.2554	31.0209	0.76492	2.16064	0.0286
JMJD6	17:76712831-76726799	30.1797	51.1076	0.75996	2.05228	0.0246
SDC4	20:45325287-45348424	114.572	192.689	0.750013	2.2975	0.0181
KIFC3	16:57758216-57863053	20.8213	34.9532	0.747363	1.24499	0.04905
SRRT	7:100875110-100888664	75.324	126.2	0.744528	1.4886	0.0385
PARD6B	20:50731543-50756795	5.93467	9.93609	0.743511	2.09112	0.03055
SLC30A1	1:211571567-211578742	5.62418	9.38421	0.738593	2.19127	0.027
RUSC2	9:35490126-35563899	4.3626	7.21151	0.725114	1.78813	0.0489
WWC1	5:168291650-168472303	27.1701	44.6642	0.717099	1.44399	0.0432
CTNNAL1	9:108934180-109013529	36.3981	59.3542	0.705486	2.02804	0.03845
HLA-A	6:29941259-29945884	143.817	234.506	0.705391	2.11961	0.0301
AXL	19:41219202-41261766	18.2458	29.6641	0.701154	2.16085	0.0266
ZFP36	19:39406812-39409412	43.4318	70.3474	0.695744	2.09018	0.02625
AL161431.1	13:109269633-109278512	12.9942	20.9871	0.691635	2.15888	0.0258
KCTD5	16:2682474-2709030	30.2448	48.7326	0.6882	1.76122	0.04295
GAL	11:68683778-68691175	50.3916	80.9186	0.683289	2.00267	0.0374
DUSP5	10:110497837-110511544	92.0749	147.841	0.683169	2.13068	0.03105
SLC9A1	1:27098814-27166981	8.00738	12.8542	0.682836	1.87701	0.04635
FOSL2	2:28384408-28417312	13.357	21.3255	0.674985	2.08315	0.0322
TINAGL1	1:31500084-31587686	57.8627	92.3038	0.673756	1.8771	0.0451
BHLHE40	3:4896808-4985323	79.8091	127.226	0.672766	1.78537	0.0317
EFHD2	1:15409894-15430343	66.3056	104.943	0.662405	2.11143	0.031
MAP2K3	17:21284671-21315240	42.6386	66.075	0.631943	1.7168	0.04755
SERPINE1	7:101127088-101139266	25.9302	39.992	0.625076	1.98618	0.04395
FEM1C	5:115520907-115544894	11.3192	17.4567	0.625007	1.97551	0.0457
APOBEC3C	22:39014082-39033276	46.4313	29.1909	-0.66958	-1.96168	0.0423
ARHGAP18	6:129576131-129710225	49.406	30.8544	-0.679211	-2.1513	0.02715
MXD4	4:2247431-2262294	20.083	12.3758	-0.69845	-1.79627	0.02835
SLC7A11	4:138027421-138242349	16.0115	9.77132	-0.712482	-1.80486	0.02595
KIAA0040	1:175156986-175192999	46.7175	28.4129	-0.717418	-1.90126	0.0258
PDE4B	1:65792513-66374579	24.143	14.6804	-0.717719	-1.52406	0.0319
MAN1A1	6:118813441-119349761	35.813	21.553	-0.732598	-2.01967	0.0404
ABCC2	10:99782639-99852594	26.339	15.4054	-0.773759	-1.39695	0.0459
NR2F1	5:93409358-93594615	50.7143	29.6207	-0.775785	-2.00037	0.03525
SMIM3	5:150777945-150796734	49.798	29.0793	-0.776093	-2.40336	0.01485
AHCYL2	7:129225022-129430211	10.9774	6.38736	-0.781251	-1.66426	0.0305
LONRF1	8:12721893-12756073	19.1692	11.083	-0.790438	-1.78297	0.0493
DANCR	4:52712403-52720831	87.4821	49.7918	-0.81308	-2.19869	0.0189
ACO1	9:32384602-32454769	24.7014	13.8693	-0.832694	-2.51786	0.01145
SELENOP	5:42756800-42887392	10.4224	5.84096	-0.835413	-1.8156	0.035
PBXIP1	1:154944075-154956123	21.3005	11.6024	-0.876471	-2.09948	0.02905
KRT23	17:40921429-40975926	21.6155	11.5634	-0.902499	-2.2299	0.0139
PTGS1	9:122370529-122395703	3.93395	2.07633	-0.921941	-1.9847	0.02805
FTX	X:73944183-74293574	10.146	5.21298	-0.960725	-1.2734	0.04405
GATD3A	21:44133604-44210114	12.1749	6.21728	-0.969557	-1.88245	0.03455
PSAT1	9:78297142-78330093	120.358	61.4337	-0.970225	-3.03329	0.0016
SESN3	11:95150538-95234104	4.78715	2.42264	-0.98259	-2.48477	0.00535
FOXC1	6:1609971-1613897	27.5249	13.8834	-0.987378	-3.09486	0.00245
IGSF9	1:159927038-159945604	8.08007	4.05873	-0.993342	-2.64499	0.0086
SUMF1	3:3700813-4467281	22.6094	11.2074	-1.01247	-2.59658	0.0072
KSR2	12:117453011-117968983	2.96718	1.46927	-1.01399	-1.28105	0.0133
PRKACB	1:84078061-84238498	57.6065	28.5189	-1.01431	-2.23344	0.00835
KITLG	12:88492792-88598218	238.907	117.677	-1.02162	-2.23544	0.00975
USP46	4:52590971-52659335	21.7877	10.6636	-1.03082	-2.01369	0.0219
PCDH7	4:30720414-31146805	33.3263	15.9855	-1.0599	-1.84058	0.03955
SERPINA5	14:94561090-94624646	8.5952	4.10688	-1.06549	-2.14402	0.0135
SOX4	6:21528738-21598619	71.0555	33.949	-1.06558	-3.30649	0.001
KLRA1P	12:10588062-10599669	3.47719	1.63179	-1.09147	-1.94795	0.0495
FAM173B	5:10226329-10249915	15.0095	6.71631	-1.16014	-2.24007	0.0179
ACOX2	3:58505135-58537319	10.127	4.48241	-1.17587	-2.04452	0.021
DRD1	5:175440038-175444208	1.76422	0.775585	-1.18567	-2.20906	0.03795
AC092683.1	2:97416164-97434847	7.18213	3.15101	-1.18859	-1.68197	0.03505
CYP24A1	20:54153448-54173973	129.361	55.5359	-1.21991	-2.35382	0.006
SERPINF2	17:1742835-1755268	3.2084	1.34687	-1.25225	-2.09773	0.0257
MYLK	3:123585541-123884331	5.3185	2.08041	-1.35415	-1.33957	0.033
CNFN	19:42387018-42390287	26.9752	10.0864	-1.41923	-2.60406	0.01205
TMEM117	12:43835966-44389762	4.15402	1.53171	-1.43936	-1.71858	0.04255
AC022075.1	12:10363768-10410146	2.17473	0.742183	-1.55099	-2.10304	0.0474
AC073349.2	7:64835279-64836882	2.51844	0.826894	-1.60675	-2.29403	0.03625
EDAR	2:108894470-108989372	1.00845	0.30172	-1.74086	-2.5103	0.01725
FGF9	13:21671382-21704498	6.7123	1.95664	-1.77843	-2.12174	0.0146
TLR5	1:223109405-223143282	2.94985	0.853416	-1.78932	-1.6342	0.0411
MINDY1	1:150996085-151008375	1.16946	0.334293	-1.80666	-1.31404	0.0398
FAM156A	X:52926401-52995472	1.64497	0.455451	-1.8527	-0.852396	0.02825
PADI3	1:17249097-17284233	5.00274	1.35704	-1.88225	-3.97812	0.00035
KLRK1	12:10363768-10410146	4.08291	1.09748	-1.89541	-2.28183	0.0182
SERPINB9P1	6:2854656-2881407	2.19324	0.568947	-1.9467	-2.11281	0.03535
PLB1	2:28457144-28664540	1.05836	0.269375	-1.97414	-0.902489	0.0436
METTL7A	12:50923471-50932517	4.46886	1.13179	-1.9813	-1.9117	0.0372
LINC00471	2:231508425-231514339	2.64497	0.62014	-2.09259	-2.49283	0.03615
IL21R	16:27402161-27453393	2.00212	0.469372	-2.09273	-1.3158	0.0339
MILR1	17:64449036-64468643	2.51942	0.50767	-2.31113	-1.4014	0.0215
PLAC1	X:134565837-134764322	3.05999	0.450766	-2.76308	-1.66856	0.0481
LINC00893	X:149476989-149550510	1.25923	0.149029	-3.07888	-0.276158	0.01135
AC099520.1	5:104383297-105392970	1.30193	0.152452	-3.09423	-0.478613	0.0291
TMC3-AS1	15:81324376-81871125	1.99169	0.146937	-3.76072	-0.907821	0.0392
FPGT-TNNI3K	1:74198211-74544428	4.25412	0.245025	-4.11786	-1.31044	0.01845
CFAP221	2:119544431-119662251	0.849126	0.0312718	-4.76304	-0.211631	0.00325
DOCK10	2:224765089-225042445	1.12503	0.0226909	-5.63171	-0.192843	0.0129
